# Supplementary material for: Transcriptomic Analysis of Paeonia delavayi Wild Population Flowers to Identify Differentially Expressed Genes Involved in Purple-Red and Yellow Petal Pigmentation
Source: PLoS One. 2015 Aug 12;10(8):e0135038. doi: 10.1371/journal.pone.0135038 (PMC4534100; doi:10.1371/journal.pone.0135038)
Supplement: S1 Table — (XLS) [file pone.0135038.s004.xls]

## Sheet: Sheet1
Table S1 Statistics of annotation results
Database	NR	NT	Swiss-Prot	KEGG	COG	GO	ALL
Annotated number	42699	36155	26496	24262	15073	33249	44811
Annotated percentage	0.4734	0.4008	0.2937	0.269	0.1671	0.3686	0.4968
