# Supplementary material for: Transcriptomic Analysis of Paeonia delavayi Wild Population Flowers to Identify Differentially Expressed Genes Involved in Purple-Red and Yellow Petal Pigmentation
Source: PLoS One. 2015 Aug 12;10(8):e0135038. doi: 10.1371/journal.pone.0135038 (PMC4534100; doi:10.1371/journal.pone.0135038)
Supplement: S2 Table — (XLS) [file pone.0135038.s005.xls]

## Sheet: Sheet1
Table S2 Species distribution of the top Blastx hits in NR database
Species	Gene numbers	Percentage
Vitis vinifera	24727	0.5791
Ricinus communis	4712	0.1104
Populus trichocarpa	4586	0.1074
Glycine max	2127	0.0498
Medicago truncatula	1004	0.0235
Arabidopsis thaliana	460	0.0108
Arabidopsis lyrata subsp. lyrata	335	0.0078
other	4747	0.1112
