# Supplementary material for: Transcriptomic Analysis of Paeonia delavayi Wild Population Flowers to Identify Differentially Expressed Genes Involved in Purple-Red and Yellow Petal Pigmentation
Source: PLoS One. 2015 Aug 12;10(8):e0135038. doi: 10.1371/journal.pone.0135038 (PMC4534100; doi:10.1371/journal.pone.0135038)
Supplement: S3 Table — (XLS) [file pone.0135038.s006.xls]

## Sheet: Sheet1
Additional file 2:Table S1 The unigene metabolic pathway analysis of P. dalavayi transcriptome was conducted using the Kyoto Encyclopedia of Genes and Genomes (KEGG) annotation system.
Code	Pathway	All genes with pathway annotation	Pathway ID
		-24262
1	Metabolic pathways	5288 (21.80%)	ko01100
2	Biosynthesis of secondary metabolites	2552 (10.52%)	ko01110
3	Plant-pathogen interaction	1282 (5.28%)	ko04626
4	Plant hormone signal transduction	1169 (4.82%)	ko04075
5	Spliceosome	1032 (4.25%)	ko03040
6	RNA transport	927 (3.82%)	ko03013
7	Ribosome	731 (3.01%)	ko03010
8	Protein processing in endoplasmic reticulum	669 (2.76%)	ko04141
9	Endocytosis	664 (2.74%)	ko04144
10	Glycerophospholipid metabolism	632 (2.60%)	ko00564
11	Starch and sucrose metabolism	612 (2.52%)	ko00500
12	RNA degradation	559 (2.30%)	ko03018
13	Pyrimidine metabolism	540 (2.23%)	ko00240
14	Purine metabolism	536 (2.20%)	ko00230
15	Ribosome biogenesis in eukaryotes	482 (1.99%)	ko03008
16	Ubiquitin mediated proteolysis	468 (1.92%)	ko04120
17	mRNA surveillance pathway	467 (1.93%)	ko03015
18	Ether lipid metabolism	455 (1.88%)	ko00565
19	Phenylpropanoid biosynthesis	359 (1.48%)	ko00940
20	ABC transporters	320 (1.32%)	ko02010
21	Oxidative phosphorylation	291 (1.20%)	ko00190
22	Glycolysis / Gluconeogenesis	290 (1.19%)	ko00010
23	Pentose and glucuronate interconversions	285 (1.18%)	ko00040
24	Amino sugar and nucleotide sugar metabolism	278 (1.15%)	ko00520
25	RNA polymerase	276 (1.14%)	ko03020
26	Phagosome	238 (0.98%)	ko04145
27	Pyruvate metabolism	232 (0.96%)	ko00620
28	Nucleotide excision repair	221 (0.91%)	ko03420
29	Homologous recombination	211 (0.87%)	ko03440
30	DNA replication	195 (0.80%)	ko03030
31	Stilbenoid, diarylheptanoid and gingerol biosynthesis	191 (0.79%)	ko00945
32	Zeatin biosynthesis	189 (0.78%)	ko00908
33	Circadian rhythm - plant	186 (0.77%)	ko04712
34	Terpenoid backbone biosynthesis	186 (0.77%)	ko00900
35	Flavonoid biosynthesis	179 (0.74%)	ko00941
36	Basal transcription factors	179 (0.74%)	ko03022
37	Phosphatidylinositol signaling system	178 (0.73%)	ko04070
38	Carotenoid biosynthesis	173 (0.71%)	ko00906
39	Galactose metabolism	171 (0.71%)	ko00052
40	Cyanoamino acid metabolism	170 (0.70%)	ko00460
41	Peroxisome	169 (0.70%)	ko04146
42	Inositol phosphate metabolism	169 (0.70%)	ko00562
43	Carbon fixation in photosynthetic organisms	169 (0.70%)	ko00710
44	Cysteine and methionine metabolism	155 (0.64%)	ko00270
45	Limonene and pinene degradation	149 (0.61%)	ko00903
46	Phenylalanine metabolism	146 (0.60%)	ko00360
47	Ascorbate and aldarate metabolism	145 (0.60%)	ko00053
48	Glutathione metabolism	144 (0.59%)	ko00480
49	Base excision repair	144 (0.59%)	ko03410
50	Glycine, serine and threonine metabolism	144 (0.59%)	ko00260
51	Arginine and proline metabolism	144 (0.59%)	ko00330
52	Other glycan degradation	143 (0.59%)	ko00511
53	Aminoacyl-tRNA biosynthesis	143 (0.59%)	ko00970
54	Regulation of autophagy	142 (0.59%)	ko04140
55	Glycerolipid metabolism	141 (0.58%)	ko00561
56	Photosynthesis	139 (0.57%)	ko00195
57	Propanoate metabolism	134 (0.55%)	ko00640
58	alpha-Linolenic acid metabolism	134 (0.55%)	ko00592
59	Citrate cycle (TCA cycle)	133 (0.55%)	ko00020
60	Mismatch repair	132 (0.54%)	ko03430
61	Fructose and mannose metabolism	131 (0.54%)	ko00051
62	Glycosylphosphatidylinositol(GPI)-anchor biosynthesis	130 (0.54%)	ko00563
63	Glyoxylate and dicarboxylate metabolism	125 (0.52%)	ko00630
64	Alanine, aspartate and glutamate metabolism	122 (0.50%)	ko00250
65	Tyrosine metabolism	117 (0.48%)	ko00350
66	Pentose phosphate pathway	116 (0.48%)	ko00030
67	Proteasome	116 (0.48%)	ko03050
68	Valine, leucine and isoleucine degradation	115 (0.47%)	ko00280
69	Cutin, suberine and wax biosynthesis	111 (0.46%)	ko00073
70	Fatty acid metabolism	111 (0.46%)	ko00071
71	Nitrogen metabolism	109 (0.45%)	ko00910
72	Protein export	105 (0.43%)	ko03060
73	Porphyrin and chlorophyll metabolism	104 (0.43%)	ko00860
74	Phenylalanine, tyrosine and tryptophan biosynthesis	104 (0.43%)	ko00400
75	Flavone and flavonol biosynthesis	100 (0.41%)	ko00944
76	Steroid biosynthesis	99 (0.41%)	ko00100
77	Sphingolipid metabolism	92 (0.38%)	ko00600
78	N-Glycan biosynthesis	91 (0.38%)	ko00510
79	Pantothenate and CoA biosynthesis	91 (0.38%)	ko00770
80	SNARE interactions in vesicular transport	90 (0.37%)	ko04130
81	Natural killer cell mediated cytotoxicity	88 (0.36%)	ko04650
82	Fatty acid biosynthesis	86 (0.35%)	ko00061
83	Ubiquinone and other terpenoid-quinone biosynthesis	83 (0.34%)	ko00130
84	beta-Alanine metabolism	82 (0.34%)	ko00410
85	Tryptophan metabolism	81 (0.33%)	ko00380
86	Diterpenoid biosynthesis	79 (0.33%)	ko00904
87	Biosynthesis of unsaturated fatty acids	75 (0.31%)	ko01040
88	Sulfur metabolism	68 (0.28%)	ko00920
89	Lysine degradation	66 (0.27%)	ko00310
90	Isoflavonoid biosynthesis	65 (0.27%)	ko00943
91	Tropane, piperidine and pyridine alkaloid biosynthesis	65 (0.27%)	ko00960
92	Valine, leucine and isoleucine biosynthesis	65 (0.27%)	ko00290
93	Sesquiterpenoid and triterpenoid biosynthesis	64 (0.26%)	ko00909
94	Glycosaminoglycan degradation	56 (0.23%)	ko00531
95	Riboflavin metabolism	55 (0.23%)	ko00740
96	Butanoate metabolism	55 (0.23%)	ko00650
97	Brassinosteroid biosynthesis	53 (0.22%)	ko00905
98	Selenocompound metabolism	50 (0.21%)	ko00450
99	Circadian rhythm - mammal	50 (0.21%)	ko04710
100	One carbon pool by folate	50 (0.21%)	ko00670
101	Benzoxazinoid biosynthesis	48 (0.20%)	ko00402
102	Folate biosynthesis	47 (0.19%)	ko00790
103	Fatty acid elongation	45 (0.18%)	ko00062
104	Histidine metabolism	43 (0.18%)	ko00340
105	Glycosphingolipid biosynthesis - ganglio series	41 (0.17%)	ko00604
106	Photosynthesis - antenna proteins	40 (0.17%)	ko00196
107	Isoquinoline alkaloid biosynthesis	40 (0.17%)	ko00950
108	Linoleic acid metabolism	37 (0.15%)	ko00591
109	Non-homologous end-joining	35 (0.14%)	ko03450
110	Nicotinate and nicotinamide metabolism	35 (0.14%)	ko00760
111	Lysine biosynthesis	34 (0.14%)	ko00300
112	Vitamin B6 metabolism	34 (0.14%)	ko00750
113	Sulfur relay system	27 (0.11%)	ko04122
114	Other types of O-glycan biosynthesis	27 (0.11%)	ko00514
115	Arachidonic acid metabolism	23 (0.10%)	ko00590
116	Thiamine metabolism	23 (0.10%)	ko00730
117	Indole alkaloid biosynthesis	23 (0.10%)	ko00901
118	Taurine and hypotaurine metabolism	22 (0.09%)	ko00430
119	Monoterpenoid biosynthesis	21 (0.09%)	ko00902
120	Glucosinolate biosynthesis	21 (0.09%)	ko00966
121	Glycosphingolipid biosynthesis - globo series	19 (0.08%)	ko00603
122	Synthesis and degradation of ketone bodies	15 (0.06%)	ko00072
123	C5-Branched dibasic acid metabolism	13 (0.05%)	ko00660
124	Biotin metabolism	13 (0.05%)	ko00780
125	Lipoic acid metabolism	10 (0.04%)	ko00785
126	Anthocyanin biosynthesis	10 (0.04%)	ko00942
127	Caffeine metabolism	4 (0.02%)	ko00232
128	Betalain biosynthesis	4 (0.02%)	ko00965
