# Supplementary material for: Transcriptomic Analysis of Paeonia delavayi Wild Population Flowers to Identify Differentially Expressed Genes Involved in Purple-Red and Yellow Petal Pigmentation
Source: PLoS One. 2015 Aug 12;10(8):e0135038. doi: 10.1371/journal.pone.0135038 (PMC4534100; doi:10.1371/journal.pone.0135038)
Supplement: S4 Table — (XLS) [file pone.0135038.s007.xls]

## Sheet: Sheet1
Additional file 3-Table S2 Differentially expressed three transcription factors families between yellow and purple-red petals.
Unigene ID	Pl_FPKM	Pd_FPKM	log2(Pd/Pl)	FDR	Preicted function
Up-regulated genes(21)
Unigene1549_All	3.4755	20.0513	2.5284	5.95e-58	R2R3-MYB transcription factor
CL3425.Contig1_All	1.6467	10.4238	2.6622	7.82e-34	R2R3-MYB transcription factor
Unigene45385_All	0.222	6.2782	4.8217	3.43e-28	R2R3-MYB transcription factor
Unigene4871_All	1.5187	6.3579	2.0657	2.75e-11	R2R3-MYB transcription factor
CL7842.Contig3_All	1.6929	5.539	1.7101	4.25e-09	R2R3-MYB transcription factor
Unigene46605_All	0.7075	3.902	2.4634	3.43e-08	R2R3-MYB transcription factor
Unigene12746_All	1.1644	5.4428	2.2248	1.81e-07	R2R3-MYB transcription factor
Unigene43869_All	0.5595	6.2769	3.4878	4.25e-07	R2R3-MYB transcription factor
Unigene46917_All	0	3.4588	11.7561	2.02e-05	R2R3-MYB transcription factor
Unigene42027_All	0	2.4331	11.2486	0.000417	R2R3-MYB transcription factor
CL4938.Contig2_All	5.7626	21.9523	1.9296	1.5e-62	bHLH transcription factor
Unigene9596_All	3.6358	13.5955	1.9028	2.27e-30	bHLH transcription factor
Unigene9293_All	7.6843	16.3897	1.0928	2.95e-10	bHLH transcription factor
CL9010.Contig1_All	1.5917	4.1257	1.3741	0.000245	bHLH transcription factor
Unigene20108_All	0.9557	3.5735	1.9027	0.000427	bHLH transcription factor
CL10265.Contig2_All	0.3908	4.3839	3.4877	1.28e-24	WD-repeat protein
Unigene44731_All	0	5.5337	12.434	3.07e-12	WD-repeat protein
CL2787.Contig1_All	2.9512	9.0466	1.6161	4.2e-11	WD-repeat protein
CL11280.Contig2_All	2.55	5.8947	1.2089	3.13e-07	WD-repeat protein
Unigene40185_All	0	0.7572	9.5645	4.94e-07	WD-repeat protein
CL4613.Contig2_All	0.1751	2.6196	3.9031	0.00094	WD-repeat protein
Down-regulated genes(29)
CL1812.Contig1_All	556.053	247.128	-1.17	0	R2R3-MYB transcription factor
CL7988.Contig2_All	114.317	54.4534	-1.0699	1.77e-170	R2R3-MYB transcription factor
Unigene21937_All	33.9382	4.8756	-2.7993	2.33e-73	R2R3-MYB transcription factor
Unigene22826_All	56.8975	25.058	-1.1831	1.05e-57	R2R3-MYB transcription factor
Unigene24722_All	7.0775	0	-12.789	1.99e-18	R2R3-MYB transcription factor
CL893.Contig4_All	3.3265	0.1794	-4.2128	1.8e-12	R2R3-MYB transcription factor
CL893.Contig5_All	3.5366	0.1787	-4.3068	3.93e-09	R2R3-MYB transcription factor
Unigene27706_All	4.2215	0.6964	-2.5998	3.31e-08	R2R3-MYB transcription factor
Unigene25840_All	4.4618	0	-12.1234	4.38e-05	R2R3-MYB transcription factor
CL964.Contig2_All	1.6658	0.3775	-2.1417	0.000129	R2R3-MYB transcription factor
Unigene2042_All	3.5308	1.5194	-1.2165	0.000421	R2R3-MYB transcription factor
Unigene18417_All	400.292	171.877	-1.2197	4.9e-266	bHLH transcription factor
CL4938.Contig1_All	18.6584	3.6652	-2.3479	2.94e-71	bHLH transcription factor
CL6977.Contig1_All	8.043	3.858	-1.0599	7.69e-12	bHLH transcription factor
Unigene18995_All	4.7929	0.974	-2.2989	1.63e-09	bHLH transcription factor
CL7910.Contig1_All	2.9525	0.72	-2.0359	8.7e-06	bHLH transcription factor
Unigene2947_All	4.4353	2.0981	-1.0799	0.00022	bHLH transcription factor
CL2997.Contig7_All	2.1435	0.5344	-2.004	0.00053	bHLH transcription factor
CL7021.Contig3_All	8.4055	0.6842	-3.6188	2.3e-74	WD-repeat protein
Unigene9399_All	18.7951	6.037	-1.6385	1.35e-16	WD-repeat protein
CL7021.Contig1_All	1.3432	0.2511	-2.4193	7.66e-09	WD-repeat protein
CL11280.Contig1_All	2.7106	0.489	-2.4707	1.26e-08	WD-repeat protein
CL1246.Contig6_All	1.1468	0.0975	-3.5561	4.79e-05	WD-repeat protein
CL10553.Contig2_All	3.8032	1.4858	-1.356	6.44e-05	WD-repeat protein
Unigene21299_All	8.453	4.1123	-1.0395	9.09e-05	WD-repeat protein
CL1246.Contig4_All	0.4181	0	-8.7077	0.000325	WD-repeat protein
Unigene33028_All	4.4189	1.0327	-2.0973	0.000579	WD-repeat protein
CL1246.Contig5_All	0.3895	0	-8.6055	0.000628	WD-repeat protein
CL1246.Contig3_All	0.8904	0.1998	-2.1559	0.000998	WD-repeat protein
