# Supplementary material for: Transcriptomic Analysis of Paeonia delavayi Wild Population Flowers to Identify Differentially Expressed Genes Involved in Purple-Red and Yellow Petal Pigmentation
Source: PLoS One. 2015 Aug 12;10(8):e0135038. doi: 10.1371/journal.pone.0135038 (PMC4534100; doi:10.1371/journal.pone.0135038)
Supplement: S5 Table — (XLS) [file pone.0135038.s008.xls]

## Sheet: Sheet1
Additional file 4-Table S3 The gene names, sequences and all primers used for qRT-PCR analysis.
Gene	Unigene ID	Forward primer(5'-3')	Reverse primer (5'-3')	Size of product (bp)
CHS	Unigene45464	CAATCATGGCAATTGGAACA	GCTCGACCTTGTCCTCACTG	102
THC2'GT	Unigene18441	TGTATCGGCAGTGGAGTTCG	TATCGGAGGCAGCGAGTGAT	131
FNS II	CL8830.contig1	ACTTCATCCCAGCACACACAC	TCACCCTCACACGACTCCAA	121
F3H	CL2583.contig1	CAGCAACGAAATCCCAATCA	GCGGTAGAGCGAAGAACTCG	185
DFR	CL1376.contig6	ATGCCGAAACCGTGTGTGT	CAAATGCTTCACCTTCCTCGT	134
ANS	Unigene13390	GCAAACCAGCATCACCAACA	GGCCGCTTTCTTCAACTCCT	139
3GT	CL3906.contig1	TTCCAGCGAAATCCGTCATT	ACCTCCGCAACAGAATCCAA	154
helicase	CL6029.Contig2	GAGTGCGGGTTGAATCGTTG	AAGATTTCTGGATAGGTCTGTGGC	160
